# Supplementary material for: The Tip of the Iceberg: Genotype of Puerto Rican Pediatric Obesity
Source: Genes (Basel). 2024 Mar 22;15(4):394. doi: 10.3390/genes15040394 (PMC11049160; doi:10.3390/genes15040394)
Supplement: Supplementary file 1 [file genes-15-00394-s001.zip]

Archive with 2 entries (2 files):
- Genes Analyzed table S2.pdf
- Table S1.pdf
